# Supplementary material for: SARS-CoV-2 Vaccine Alpha and Delta Variant Breakthrough Infections Are Rare and Mild but Can Happen Relatively Early after Vaccination
Source: Microorganisms. 2022 Apr 21;10(5):857. doi: 10.3390/microorganisms10050857 (PMC9146960; doi:10.3390/microorganisms10050857)
Supplement: Supplementary file 1 [file microorganisms-10-00857-s001.zip]

Archive with 1 entries (1 files):
- microorganisms-1685866-supplementary.pdf
